# Supplementary material for: Fatty acids homeostasis during fasting predicts protection from chemotherapy toxicity
Source: Nat Commun. 2022 Sep 27;13:5677. doi: 10.1038/s41467-022-33352-3 (PMC9515185; doi:10.1038/s41467-022-33352-3)
Supplement: Supplementary file 4 — Source Data [file 41467_2022_33352_MOESM4_ESM.xlsx]

## Sheet: Fig 1c
Figure 1c: Glucose (mg/dl)
Volunteer ID	Basal	Fasted	Refed
177	85	73	80
861	83	70	83
862	78	66	73
913	68	46	70
914	74	60	78
944	84	63	72
967	80	68	74
1060	86	67	85
1235	87	72	77
1236	79	67	79
1237	79	71	74
1238	84	73	81
1239	81	58	75
1240	89	56	86
1241	88	69	85
1242	89	66	86
1243	89	79	80
1244	94	95	82
1245	82	69	90
1246	74	48	73

## Sheet: Fig 1d
Figure 1d: Insulin (µIU/ml)
Volunteer ID	Basal	Fasted	Refed
177	5.9	2.3	4.3
861	7.1	5.2	9.3
862	6.5	4.1	10
913	2.3	1.2	5.6
914	4.9	3.9	5.8
944	6	1.9	4.1
967	7.4	4.7	6
1060	4.2	6.8	5.4
1235	5.4	2.1	3.3
1236	10.4	5.1	7.7
1237	11.1	5.5	7.7
1238	7.6	3.5	5.3
1239	6.6	1.9	5.8
1240	5.6	3	5.6
1241	7.4	1.7	5.6
1242	6.1	1.9	8.1
1243	5.1	2.1	4.5
1244	6.2	4.5	6.4
1245	3.3	2.3	6.6
1246	5.7	2.1	6.4

## Sheet: Fig 1e
Figure 1e: β-hydroxybutyrate (mM)
Volunteer ID	Basal	Fasted	Refed
177	0.32	1.015	0.601
861	0.356	1.038	0.328
862	0.313	0.756	0.313
913	0.718	1.061	0.669
914	0.282	1.032	0.329
944	0.247	0.71	0.259
967	0.351	0.776	0.374
1060	0.262	1.09	0.386
1235	0.408	1.096	0.69
1236	0.298	0.982	0.335
1237	0.332	0.493	0.364
1238	0.252	0.614	0.262
1239	0.224	1.041	0.336
1240	0.244	1.085	0.234
1241	0.277	1.056	0.259
1242	0.264	1.036	0.243
1243	0.278	0.499	0.366
1244	0.376	0.508	0.357
1245	0.247	1.006	0.26
1246	0.284	1.087	0.397

## Sheet: Fig 1f
Figure 1f: Free Fatty Acids (mM)
Volunteer ID	Basal	Fasted	Refed
177	0.798	0.821	0.857
861	0.773	1.674	0.506
862	0.533	1.05	0.605
913	0.687	1.285	0.486
914	0.326	1.781	0.495
944	0.274	1.035	0.608
967	0.918	1.356	0.582
1060	0.34	1.826	0.614
1235	0.663	1.458	0.876
1236	0.485	0.919	0.364
1237	0.252	0.974	0.528
1238	0.399	1.355	0.61
1239	0.491	1.266	0.571
1240	0.338	1.107	0.311
1241	0.308	1.177	0.364
1242	0.586	1.343	0.304
1243	0.277	0.692	0.507
1244	0.324	0.729	0.483
1245	0.468	0.808	0.253
1246	0.712	2.216	0.689

## Sheet: Fig 1g
Figure 1g: Glucose (mg/dl)
Mouse ID	Basal	Fasted
CNB-034994-19	138	66
CNB-034995-19	159	70
CNB-034996-19	156	50
CNB-034997-19	123	57
CNB-034998-19	159	52
CNB-034999-19	158	70
CNB-035000-19	133	55
CNB-035001-19	153	57
CNB-035002-19	141	64
CNB-035003-19	133	62
CNB-035004-19	140	55
CNB-035005-19	147	53
CNB-035006-19	142	49
CNB-035007-19	153	61
CNB-035008-19	137	57

## Sheet: Fig 1h
Figure 1h: Insulin (µIU/ml)
Mouse ID	Basal	Fasted
CNB-034994-19	60.3175	8.69807
CNB-034995-19	61.74	9.91743
CNB-034996-19	36.54	12.5594
CNB-034997-19	64.1788	20.282
CNB-034998-19	117.221	19.8755
CNB-034999-19	92.8336	14.7948
CNB-035000-19	40.6045	13.3723
CNB-035001-19	88.9723	13.3723
CNB-035002-19	80.4368	15.4045
CNB-035003-19	47.311	13.169
CNB-035004-19	48.5304	35.5239
CNB-035005-19	55.2368	13.9819
CNB-035006-19	33.6949	19.8755
CNB-035007-19	47.1078	18.6561
CNB-035008-19	41.011	22.111

## Sheet: Fig 1i
Figure 1i: β-hydroxybutyrate (mM)
Mouse ID	Basal	Fasted
CNB-034994-19	0	1.4
CNB-034995-19	0	1.1
CNB-034996-19	0	1.2
CNB-034997-19	0	1.5
CNB-034998-19	0	1.3
CNB-034999-19	0	1.3
CNB-035000-19	0	1.1
CNB-035001-19	0	1.4
CNB-035002-19	0	1.2
CNB-035003-19	0	1.5
CNB-035004-19
CNB-035005-19	0	1.1
CNB-035006-19	0	1.7
CNB-035007-19	0	1.7
CNB-035008-19	0	1.2

## Sheet: Fig 1j
Figure 1j: Body weight (g)
Mouse ID	Basal	Fasted
CNB-034994-19	31.6	26.2
CNB-034995-19	29.4	25.1
CNB-034996-19	29.8	25.4
CNB-034997-19	29.2	24.7
CNB-034998-19	34.7	29.4
CNB-034999-19	33.7	28.4
CNB-035000-19	29.4	24.3
CNB-035001-19	29.2	24.6
CNB-035002-19	33.4	28.1
CNB-035003-19	29.1	24.2
CNB-035004-19	28.7	24
CNB-035005-19	30.1	25.5
CNB-035006-19	30.5	25.2
CNB-035007-19	35.2	29.1
CNB-035008-19	29.2	23.8

## Sheet: Fig 2a
Figure 2a: Membrane fatty acid C16:1n7cis (% of total)					Figure 2a: Membrane fatty acid C18:2n6 (% of total)					Figure 2a: Membrane fatty acid C22:0 (% of total)
Volunteer ID	Basal	Fasted	Refed		Volunteer ID	Basal	Fasted	Refed		Volunteer ID	Basal	Fasted	Refed
177	0.25	0.28	0.23		177	14.67	13.6	13.94		177	0.09	0.11	0.12
861	0.72	0.62	0.48		861	12.55	12.35	12.06		861	0.09	0.07	0.1
862	0.52	0.47	0.36		862	12.81	11.87	11.18		862	0.12	0.1	0.13
913	0.51	0.44	0.35		913	13.13	12.2	12.04		913	0.11	0.06	0.09
914	0.38	0.43	0.35		914	14.61	14.36	13.01		914	0.12	0.07	0.1
944	0.3	0.32	0.31		944	13.71	12.79	13.96		944	0.08	0.07	0.06
967	0.54	0.48	0.41		967	12.26	11.32	10.53		967	0.07	0.09	0.09
1060	0.33	0.33	0.3		1060	12.5	11.89	11.88		1060	0.07	0.08	0.09
1235	0.24	0.28	0.27		1235	10.51	10.72	11.04		1235	0.032	0.07	0.1
1236	0.39	0.41	0.28		1236	14.08	13.37	11.64		1236	0.09	0.09	0.09
1237	0.28	0.35	0.31		1237	12.05	11.1	10.48		1237	0.08	0.12	0.13
1238	0.35	0.42	0.45		1238	11.49	11.04	10.67		1238	0.08	0.12	0.14
1239	0.3	0.26	0.32		1239	12.46	11.58	12.84		1239	0.09	0.09	0.09
1240	0.37	0.41	0.31		1240	14.27	14.15	13.93		1240	0.11	0.1	0.12
1241	0.37	0.36	0.33		1241	16.41	15.52	15.96		1241	0.08	0.06	0.07
1242	0.42	0.42	0.32		1242	15.2	14.57	14.35		1242	0.1	0.06	0.08
1243	0.37	0.38	0.37		1243	12.67	11.37	11.61		1243	0.09	0.07	0.1
1244	0.44	0.44	0.41		1244	12.89	11.92	11.56		1244	0.07	0.12	0.13
1245	0.32	0.33	0.27		1245	11.65	11.6	10.95		1245	0.09	0.09	0.13
1246	0.42	0.48	0.4		1246	12.78	12.4	12.17		1246	0.08	0.07	0.08

## Sheet: Fig 2b
Figure 2b: Membrane fatty acid C14:0 (% of total)				Figure 2b: Membrane fatty acid C16:1n7cis (% of total)				Figure 2b: Membrane fatty acid C18:0 (% of total)				Figure 2b: Membrane fatty acid C18:3n3 (% of total)				Figure 2b: Membrane fatty acid C18:2n6 (% of total)				Figure 2b: Membrane fatty acid C20:0 (% of total)				Figure 2b: Membrane fatty acid C20:1n9 (% of total)				Figure 2b: Membrane fatty acid C20:3n6 (% of total)				Figure 2b: Membrane fatty acid C20:4n6 (% of total)				Figure 2b: Membrane fatty acid C22:6n3 (% of total)
Mouse ID	Basal	Fasted		Mouse ID	Basal	Fasted		Mouse ID	Basal	Fasted		Mouse ID	Basal	Fasted		Mouse ID	Basal	Fasted		Mouse ID	Basal	Fasted		Mouse ID	Basal	Fasted		Mouse ID	Basal	Fasted		Mouse ID	Basal	Fasted		Mouse ID	Basal	Fasted
CNB30897	0.247576	0.286071		CNB30897	0.29002	0.342721		CNB30897	15.0621	13.9041		CNB30897	0.162732	0.136617		CNB30897	14.0159	13.2109		CNB30897	0.18344	0.155257		CNB30897	0.271606	0.299504		CNB30897	1.02194	0.997815		CNB30897	16.4146	16.3914		CNB30897	3.24097	3.33575
CNB30898	0.374308	0.258375		CNB30898	0.272121	0.395921		CNB30898	15.3006	14.1306		CNB30898	0.162869	0.15163		CNB30898	13.9343	13.0374		CNB30898	0.191635	0.149351		CNB30898	0.302293	0.274739		CNB30898	1.03816	1.06739		CNB30898	17.2428	17.0235		CNB30898	3.57523	3.51497
CNB30899	0.271489	0.312331		CNB30899	0.444281	0.332386		CNB30899	13.9649	13.4351		CNB30899	0.174121	0.173492		CNB30899	14.3711	13.0991		CNB30899	0.173352	0.152224		CNB30899	0.322144	0.291722		CNB30899	1.09214	1.11075		CNB30899	17.5519	17.9393		CNB30899	3.66915	3.78868
CNB30900	0.189372	0.244034		CNB30900	0.202048	0.332721		CNB30900	14.4378	13.1312		CNB30900	0.17681	0.167724		CNB30900	14.7872	13.1652		CNB30900	0.179375	0.149189		CNB30900	0.287615	0.280311		CNB30900	0.978665	1.05564		CNB30900	17.9022	19.4954		CNB30900	3.90627	4.46163
CNB30901	0.298204	0.313185		CNB30901	0.158144	0.21581		CNB30901	14.8723	13.9626		CNB30901	0.189931	0.149284		CNB30901	14.3428	13.4571		CNB30901	0.178633	0.173457		CNB30901	0.243999	0.302993		CNB30901	1.05025	1.04881		CNB30901	17.3329	17.9675		CNB30901	3.81044	4.02905
CNB30902	0.19658	0.325914		CNB30902	0.224623	0.461501		CNB30902	14.0671	12.74		CNB30902	0.17643	0.150396		CNB30902	14.0698	12.6182		CNB30902	0.180126	0.158339		CNB30902	0.22312	0.24825		CNB30902	1.0861	1.10974		CNB30902	18.1464	18.1381		CNB30902	4.02927	4.17182
CNB30903	0.368008	0.39677		CNB30903	0.432716	0.402402		CNB30903	13.7464	13.9805		CNB30903	0.157971	0.157922		CNB30903	13.8445	12.4599		CNB30903	0.139386	0.137617		CNB30903	0.253569	0.234075		CNB30903	1.15042	1.09833		CNB30903	17.5635	16.9188		CNB30903	3.83292	3.6067
CNB30905	0.312718	0.287524		CNB30905	0.197306	0.351572		CNB30905	14.4953	13.9363		CNB30905	0.189808	0.158434		CNB30905	13.1576	12.5955		CNB30905	0.145468	0.125574		CNB30905	0.26844	0.26112		CNB30905	1.13607	1.04856		CNB30905	18.6253	17.0628		CNB30905	3.99712	3.51878
CNB30906	0.383582	0.313604		CNB30906	0.333205	0.433097		CNB30906	13.828	13.3409		CNB30906	0.157779	0.154792		CNB30906	13.7633	13.2644		CNB30906	0.16538	0.145987		CNB30906	0.278343	0.290342		CNB30906	1.15347	1.09007		CNB30906	18.5166	16.7592		CNB30906	3.92094	3.48366
CNB30907	0.475244	0.227111		CNB30907	0.261865	0.254209		CNB30907	14.2973	13.5911		CNB30907	0.163718	0.183374		CNB30907	13.9102	12.8161		CNB30907	0.167784	0.155018		CNB30907	0.287196	0.267265		CNB30907	1.02226	1.00505		CNB30907	16.9975	15.5685		CNB30907	3.45884	3.14463
CNB30908	0.297453	0.313843		CNB30908	0.28011	0.356747		CNB30908	14.2011	14.5706		CNB30908	0.166928	0.168567		CNB30908	14.0513	13.2691		CNB30908	0.155733	0.154924		CNB30908	0.248207	0.260777		CNB30908	1.12144	1.00893		CNB30908	17.7898	15.8818		CNB30908	3.61603	3.15243
CNB-034994	0.416549	0.262075		CNB-034994	0.703864	0.842519		CNB-034994	17.6035	12.6701		CNB-034994	0.10712	0.08462		CNB-034994	11.5896	10.934		CNB-034994	0.281274	0.175055		CNB-034994	0.471866	0.392631		CNB-034994	0.889873	1.04424		CNB-034994	7.9758	16.2255		CNB-034994	1.20667	2.90976
CNB-034995	0.267888	0.276481		CNB-034995	0.666554	0.666821		CNB-034995	16.7303	14.2444		CNB-034995	0.0784042	0.086441		CNB-034995	12.0906	11.8327		CNB-034995	0.257881	0.191143		CNB-034995	0.428316	0.398083		CNB-034995	0.701263	0.906297		CNB-034995	7.03191	12.8994		CNB-034995	0.957434	2.21278
CNB-034996	0.433721	0.278447		CNB-034996	0.680566	0.689081		CNB-034996	16.3879	13.2664		CNB-034996	0.125088	0.092532		CNB-034996	12.5395	11.9196		CNB-034996	0.260548	0.175387		CNB-034996	0.47592	0.412973		CNB-034996	0.842478	1.05706		CNB-034996	7.28208	15.974		CNB-034996	1.21235	2.95762
CNB-034997	0.390554	0.306982		CNB-034997	0.623129	0.852282		CNB-034997	16.0367	12.3369		CNB-034997	0.111796	0.102945		CNB-034997	12.3255	11.0963		CNB-034997	0.228511	0.168095		CNB-034997	0.464353	0.419468		CNB-034997	1.04462	1.07795		CNB-034997	12.628	16.7188		CNB-034997	2.18643	3.20851
CNB-034998	0.296511	0.25283		CNB-034998	0.694183	0.768223		CNB-034998	15.2061	14.0793		CNB-034998	0.0950922	0.076984		CNB-034998	12.1506	10.6942		CNB-034998	0.215257	0.186377		CNB-034998	0.39446	0.386329		CNB-034998	0.995017	0.965497		CNB-034998	11.0691	13.6686		CNB-034998	1.70255	2.28286
CNB-034999	0.385092	0.260794		CNB-034999	0.689425	0.794252		CNB-034999	14.2387	12.1805		CNB-034999	0.124804	0.082499		CNB-034999	12.5986	10.3991		CNB-034999	0.221803	0.155355		CNB-034999	0.419866	0.37474		CNB-034999	1.15965	1.0901		CNB-034999	15.3989	18.0942		CNB-034999	2.84078	3.54014
CNB-035000	0.33864	0.362999		CNB-035000	0.499616	0.596372		CNB-035000	17.0159	14.7308		CNB-035000	0.0950057	0.106333		CNB-035000	12.5746	12.4895		CNB-035000	0.283462	0.216926		CNB-035000	0.499473	0.45254		CNB-035000	0.636365	0.850861		CNB-035000	5.81607	10.1913		CNB-035000	0.766189	1.61503
CNB-035001	0.331911	0.303878		CNB-035001	0.780134	0.740465		CNB-035001	16.8089	12.7382		CNB-035001	0.0820715	0.101415		CNB-035001	11.5994	11.0315		CNB-035001	0.236603	0.163282		CNB-035001	0.500618	0.409618		CNB-035001	0.715647	1.05278		CNB-035001	6.42125	16.6288		CNB-035001	0.821093	3.20519
CNB-035002	0.273001	0.243064		CNB-035002	0.696664	0.758872		CNB-035002	16.2604	12.7025		CNB-035002	0.077305	0.086364		CNB-035002	11.4444	11.2496		CNB-035002	0.241689	0.161725		CNB-035002	0.473153	0.439058		CNB-035002	0.719774	1.12199		CNB-035002	7.03557	17.2758		CNB-035002	0.97356	3.23564
CNB-035003	0.275169	0.297514		CNB-035003	0.647221	0.752656		CNB-035003	15.266	13.0237		CNB-035003	0.097171	0.092207		CNB-035003	12.4705	11.7457		CNB-035003	0.224587	0.166221		CNB-035003	0.515238	0.419223		CNB-035003	0.962537	1.03478		CNB-035003	11.7599	15.2566		CNB-035003	1.8899	2.74653
CNB-035004	0.448848	0.207297		CNB-035004	0.390247	0.588229		CNB-035004	16.428	13.2498		CNB-035004	0.151836	0.09404		CNB-035004	12.8633	12.3747		CNB-035004	0.31037	0.188135		CNB-035004	0.493324	0.453392		CNB-035004	0.89089	1.00849		CNB-035004	8.69133	16.0176		CNB-035004	1.69547	3.09208
CNB-035005	0.240014	0.175914		CNB-035005	0.5155	0.592934		CNB-035005	13.7986	11.9367		CNB-035005	0.117764	0.086014		CNB-035005	13.2219	12.0412		CNB-035005	0.216362	0.16015		CNB-035005	0.44417	0.407588		CNB-035005	1.11262	1.08308		CNB-035005	16.1485	17.6505		CNB-035005	3.00585	3.29503
CNB-035006	0.206563	0.238361		CNB-035006	0.605024	0.701326		CNB-035006	15.6603	12.8621		CNB-035006	0.0933547	0.093552		CNB-035006	13.0454	11.6333		CNB-035006	0.226012	0.172833		CNB-035006	0.48335	0.447604		CNB-035006	0.871572	1.10367		CNB-035006	9.87553	16.9275		CNB-035006	1.44455	2.99925
CNB-035007	0.21809	0.215022		CNB-035007	0.557098	0.68016		CNB-035007	14.2707	12.9202		CNB-035007	0.109666	0.089533		CNB-035007	12.7538	11.6991		CNB-035007	0.214827	0.171994		CNB-035007	0.43297	0.403846		CNB-035007	1.13954	1.20713		CNB-035007	14.4118	16.9082		CNB-035007	2.70483	3.17272
CNB-035008	0.328389	0.199617		CNB-035008	0.494277	0.659903		CNB-035008	16.8869	12.9031		CNB-035008	0.151796	0.089315		CNB-035008	12.8309	12.2954		CNB-035008	0.294152	0.173869		CNB-035008	0.495939	0.455671		CNB-035008	0.913736	1.05334		CNB-035008	8.6731	15.8234		CNB-035008	1.61897	2.81349

[truncated: 84 more sheets: Fig 2c, Fig 2d, Fig 2e, Fig 2f, Fig 3a, Fig 3b, Fig 3c, Fig 4a, Fig 4b, Fig 4c, Fig 4d, Fig 4e, Fig 4f, Fig 5a, Fig 5b, Fig 5c, Fig 5d, Fig 5e, Fig 5h, Fig 5i …]
